# Supplementary material for: Lactobacillus delbrueckii Ameliorated Blood Lipids via Intestinal Microbiota Modulation and Fecal Bile Acid Excretion in a Ningxiang Pig Model
Source: Animals (Basel). 2024 Jun 17;14(12):1801. doi: 10.3390/ani14121801 (PMC11201289; doi:10.3390/ani14121801)
Supplement: Supplementary file 1 [file animals-14-01801-s001.zip]

Archive with 1 entries (1 files):
- animals-3007678-supplementary.pdf
